# Supplementary material for: Developing targets to control multiple pest fly species: violet polyester targets effectively attract tsetse (Diptera: Glossinidae), stable flies (Diptera: Muscidae), and house flies (Diptera: Muscidae)
Source: J Econ Entomol. 2025 Jun 20;118(4):1993–2000. doi: 10.1093/jee/toaf113 (PMC12397971; doi:10.1093/jee/toaf113)
Supplement: toaf113_suppl_Supplementary_File_S1 [file toaf113_suppl_supplementary_file_s1.xlsx]

## Sheet: expt 1 SHNR
day	site	fabric	g_pallidipes_mal	g_pallidipes_fem	housefly
1	1	Violet	36	23	344
1	2	ZF blue	7	3	39
1	3	ZF black	8	23	36
2	1	ZF blue	5	5	28
2	2	ZF black	7	3	92
2	3	Violet	29	35	119
3	1	ZF black	26	16	102
3	2	Violet	6	6	147
3	3	ZF blue	28	15	53
4	1	Violet	6	10	482
4	2	ZF blue	4	2	32
4	3	ZF black	14	21	59
5	1	ZF black	18	16	163
5	2	Violet	1	3	80
5	3	ZF blue	2	1	8
6	1	ZF blue	4	0	20
6	2	ZF black	3	4	34
6	3	Violet	9	12	119
7	1	ZF blue	0	0	23
7	2	Violet	1	1	140
7	3	ZF black	2	2	41
8	4	Violet	8	6	48
8	5	ZF black	8	5	88
8	6	ZF blue	0	1	11
9	4	ZF black	8	3	9
9	5	ZF blue	2	2	3
9	6	Violet	0	0	39
10	4	ZF blue	1	1	8
10	5	Violet	0	6	36
10	6	ZF black	1	1	26

## Sheet: expt 2 ANP
day	site	time	fabric	s_calc	s_niger_niger
1	1	morning	Violet	0	1
1	2	morning	ZF black	3	1
1	3	morning	ZF blue	2	5
1	1	afternoon	Violet	0	0
1	2	afternoon	ZF black	1	0
1	3	afternoon	ZF blue	5	5
2	1	morning	ZF black	0	0
2	2	morning	ZF blue	1	0
2	3	morning	Violet	5	5
2	1	afternoon	ZF black	0	0
2	2	afternoon	ZF blue	4	3
2	3	afternoon	Violet	2	3
3	1	morning	ZF blue	0	1
3	2	morning	Violet	3	5
3	3	morning	ZF black	1	0
3	1	afternoon	ZF blue	1	2
3	2	afternoon	Violet	4	2
3	3	afternoon	ZF black	0	0
4	1	morning	ZF black	0	0
4	2	morning	Violet	3	1
4	3	morning	ZF blue	2	0
4	1	afternoon	ZF black	0	1
4	2	afternoon	Violet	6	2
4	3	afternoon	ZF blue	0	4
5	1	morning	ZF blue	1	3
5	2	morning	ZF black	0	0
5	3	morning	Violet	2	1
5	1	afternoon	ZF blue	2	0
5	2	afternoon	ZF black	2	0
5	3	afternoon	Violet	21	7
6	1	morning	Violet	5	3
6	2	morning	ZF blue	1	2
6	3	morning	ZF black	0	0
6	1	afternoon	Violet	5	19
6	2	afternoon	ZF blue	8	0
6	3	afternoon	ZF black	1	0
7	1	morning	ZF black	1	0
7	2	morning	Violet	1	1
7	3	morning	ZF blue	0	1
7	1	afternoon	ZF black	3	4
7	2	afternoon	Violet	6	10
7	3	afternoon	ZF blue	1	0
8	1	morning	ZF blue	0	0
8	2	morning	ZF black	0	0
8	3	morning	Violet	2	6
8	1	afternoon	ZF blue	7	12
8	2	afternoon	ZF black	1	0
8	3	afternoon	Violet	18	34
9	1	morning	Violet	1	1
9	2	morning	ZF blue	0	1
9	3	morning	ZF black	1	0
9	1	afternoon	Violet	11	2
9	2	afternoon	ZF blue	7	2
9	3	afternoon	ZF black	5	2

## Sheet: expt 3 ANP
day	site	time	treatment	housefly	s_calc	s_niger_niger
1	1	morning	0.5m*1m	0	2	1
1	2	morning	0.25m*0.25m	0	0	0
1	3	morning	1m*1m	0	1	0
1	4	morning	0.5m*0.5m	0	0	0
1	1	afternoon	0.5m*1m	1	10	0
1	2	afternoon	0.25m*0.25m	0	0	0
1	3	afternoon	1m*1m	1	2	3
1	4	afternoon	0.5m*0.5m	1	0	0
2	1	morning	0.5m*0.5m	1	1	0
2	2	morning	1m*1m	0	0	0
2	3	morning	0.5m*1m	2	1	0
2	4	morning	0.25m*0.25m	0	0	1
2	1	afternoon	0.5m*0.5m	3	0	0
2	2	afternoon	1m*1m	0	1	0
2	3	afternoon	0.5m*1m	5	9	2
2	4	afternoon	0.25m*0.25m	9	2	0
3	1	morning	0.25m*0.25m	0	0	0
3	2	morning	0.5m*1m	0	15	2
3	3	morning	0.5m*0.5m	0	0	0
3	4	morning	1m*1m	16	5	23
3	1	afternoon	0.25m*0.25m	1	0	0
3	2	afternoon	0.5m*1m	1	18	0
3	3	afternoon	0.5m*0.5m	1	1	0
3	4	afternoon	1m*1m	42	10	0
4	1	morning	1m*1m	1	4	5
4	2	morning	0.5m*0.5m	2	0	0
4	3	morning	0.25m*0.25m	0	0	0
4	4	morning	0.5m*1m	3	5	4
4	1	afternoon	1m*1m	15	19	6
4	2	afternoon	0.5m*0.5m	4	0	0
4	3	afternoon	0.25m*0.25m	0	0	0
4	4	afternoon	0.5m*1m	10	22	17
5	1	morning	0.25m*0.25m	0	0	0
5	2	morning	1m*1m	1	7	3
5	3	morning	0.5m*0.5m	0	0	0
5	4	morning	0.5m*1m	1	2	7
5	1	afternoon	0.25m*0.25m	0	0	0
5	2	afternoon	1m*1m	9	9	19
5	3	afternoon	0.5m*0.5m	0	0	0
5	4	afternoon	0.5m*1m	25	1	8
6	1	morning	0.5m*1m	0	4	0
6	2	morning	0.5m*0.5m	0	0	0
6	3	morning	1m*1m	1	1	0
6	4	morning	0.25m*0.25m	0	0	0
6	1	afternoon	0.5m*1m	6	6	2
6	2	afternoon	0.5m*0.5m	0	0	0
6	3	afternoon	1m*1m	3	0	0
6	4	afternoon	0.25m*0.25m	0	0	0
7	1	morning	0.5m*0.5m	1	0	0
7	2	morning	0.25m*0.25m	0	1	0
7	3	morning	0.5m*1m	5	1	3
7	4	morning	1m*1m	9	0	8
7	1	afternoon	0.5m*0.5m	0	2	0
7	2	afternoon	0.25m*0.25m	0	0	0
7	3	afternoon	0.5m*1m	4	0	0
7	4	afternoon	1m*1m	8	7	4
8	1	morning	1m*1m	9	6	10
8	2	morning	0.5m*1m	0	5	3
8	3	morning	0.25m*0.25m	0	0	0
8	4	morning	0.5m*0.5m	1	0	0
8	1	afternoon	1m*1m	3	14	15
8	2	afternoon	0.5m*1m	19	14	16
8	3	afternoon	0.25m*0.25m	0	0	0
8	4	afternoon	0.5m*0.5m	2	0	0
9	1	morning	1m*1m	3	1	3
9	2	morning	0.25m*0.25m	0	0	0
9	3	morning	0.5m*0.5m	0	0	0
9	4	morning	0.5m*1m	0	1	3
9	1	afternoon	1m*1m	0	0	0
9	2	afternoon	0.25m*0.25m	0	0	0
9	3	afternoon	0.5m*0.5m	0	0	1
9	4	afternoon	0.5m*1m	8	1	9
10	1	morning	0.5m*0.5m	0	0	0
10	2	morning	0.5m*1m	3	0	2
10	3	morning	1m*1m	4	0	0
10	4	morning	0.25m*0.25m	1	0	0
10	1	afternoon	0.5m*0.5m	0	0	2
10	2	afternoon	0.5m*1m	2	0	2
10	3	afternoon	1m*1m	22	5	2
10	4	afternoon	0.25m*0.25m	0	0	0
11	1	morning	0.25m*0.25m	1	0	1
11	2	morning	0.5m*0.5m	0	0	0
11	3	morning	0.5m*1m	0	0	2
11	4	morning	1m*1m	7	0	7
11	1	afternoon	0.25m*0.25m	0	0	0
11	2	afternoon	0.5m*0.5m	0	0	0
11	3	afternoon	0.5m*1m	9	3	0
11	4	afternoon	1m*1m	18	1	12
12	1	morning	0.5m*1m	1	0	9
12	2	morning	1m*1m	2	2	10
12	3	morning	0.25m*0.25m	0	0	0
12	4	morning	0.5m*0.5m	0	0	0
12	1	afternoon	0.5m*1m	10	2	5
12	2	afternoon	1m*1m	13	8	19
12	3	afternoon	0.25m*0.25m	0	0	0
12	4	afternoon	0.5m*0.5m	1	0	0
13	1	morning	1m*1m	8	8	9
13	2	morning	0.25m*0.25m	0	0	0
13	3	morning	0.5m*0.5m	0	0	0
13	4	morning	0.5m*1m	5	0	2
13	1	afternoon	1m*1m	10	2	2
13	2	afternoon	0.25m*0.25m	0	0	0
13	3	afternoon	0.5m*0.5m	0	0	0
13	4	afternoon	0.5m*1m	8	10	2
14	1	morning	0.5m*1m	2	1	0
14	2	morning	1m*1m	4	1	2
14	3	morning	0.25m*0.25m	0	0	0
14	4	morning	0.5m*0.5m	1	0	0
14	1	afternoon	0.5m*1m	1	0	2
14	2	afternoon	1m*1m	14	4	12
14	3	afternoon	0.25m*0.25m	0	0	0
14	4	afternoon	0.5m*0.5m	0	0	0
15	1	morning	0.25m*0.25m	0	0	0
15	2	morning	0.5m*0.5m	1	0	0
15	3	morning	0.5m*1m	2	1	0
15	4	morning	1m*1m	10	1	2
15	1	afternoon	0.25m*0.25m	0	0	0
15	2	afternoon	0.5m*0.5m	0	0	0
15	3	afternoon	0.5m*1m	4	4	6
15	4	afternoon	1m*1m	22	3	2
16	1	morning	0.5m*0.5m	0	0	0
16	2	morning	0.5m*1m	0	1	0
16	3	morning	1m*1m	2	7	0
16	4	morning	0.25m*0.25m	0	0	0
16	1	afternoon	0.5m*0.5m	0	1	0
16	2	afternoon	0.5m*1m	1	1	0
16	3	afternoon	1m*1m	0	0	0
16	4	afternoon	0.25m*0.25m	0	0	0

## Sheet: expt 4 ANP
day	site	time	treatment	housefly	s_calc	s_niger_niger
1	1	morning	horizontal	3	1	0
1	2	morning	vertical	1	2	0
1	1	afternoon	horizontal	5	1	8
1	2	afternoon	vertical	2	0	6
2	1	morning	vertical	10	1	1
2	2	morning	horizontal	2	0	0
2	1	afternoon	vertical	14	0	16
2	2	afternoon	horizontal	4	8	20
3	1	morning	horizontal	7	1	10
3	2	morning	vertical	5	1	3
3	1	afternoon	horizontal	14	4	21
3	2	afternoon	vertical	7	6	13
4	1	morning	vertical	2	3	7
4	2	morning	horizontal	0	4	16
4	1	afternoon	vertical	6	0	11
4	2	afternoon	horizontal	9	4	14
5	1	morning	horizontal	2	0	4
5	2	morning	vertical	2	0	5
5	1	afternoon	horizontal	9	6	7
5	2	afternoon	vertical	18	8	1
6	1	morning	vertical	1	0	2
6	2	morning	horizontal	3	7	1
6	1	afternoon	vertical	9	2	2
6	2	afternoon	horizontal	3	7	4
7	1	morning	horizontal	3	0	1
7	2	morning	vertical	2	0	1
7	1	afternoon	horizontal	5	2	0
7	2	afternoon	vertical	11	6	1
8	1	morning	vertical	1	3	1
8	2	morning	horizontal	1	1	2
8	1	afternoon	vertical	4	2	0
8	2	afternoon	horizontal	1	1	1
